# Supplementary material for: Antiviral Properties of Pennisetum purpureum Extract against Coronaviruses and Enteroviruses
Source: Pathogens. 2022 Nov 17;11(11):1371. doi: 10.3390/pathogens11111371 (PMC9696772; doi:10.3390/pathogens11111371)
Supplement: Supplementary file 1 [file pathogens-11-01371-s001.zip]

Archive with 1 entries (1 files):
- pathogens-2004435-supplementary.pdf
